# Supplementary material for: Training enhances the ability of listeners to exploit visual information for auditory scene analysis
Source: Cognition. 2021 Mar;208:104529. doi: 10.1016/j.cognition.2020.104529 (PMC7868888; doi:10.1016/j.cognition.2020.104529)
Supplement: Supplementary material — Data file containing performance metrics for all listeners [file mmc4.csv]

experiment_group	pre_dprime_target	pre_dprime_masker	pre_dprime_neither	post_dprime_target	post_dprime_masker	post_dprime_neither	pre_bias_target	pre_bias_masker	pre_bias_neither	post_bias_target	post_bias_masker	post_bias_neither	pre_hitrate_target	pre_hitrate_masker	pre_hitrate_neither	post_hitrate_target	post_hitrate_masker	post_hitrate_neither	pre_falsealarm_target	pre_falsealarm_masker	pre_falsealarm_neither	post_falsealarm_target	post_falsealarm_masker	post_falsealarm_neither
1 = Trained group - temporal coherence detection. 2 = Trained - AV AM rate discrimination 3 = control group (no training)
1	0.8333	0.4715	0.2319	1.7984	2.0133	1.6587	0	-0.139199	-0.019413	-0.2606	-0.32	-0.1907	66.1538	64.6154	55.3846	87.6923	90.7692	84.6154	33.8462	46.1538	46.1538	26.1538	24.6154	26.1538
1	2.324	1.3735	1.5667	3.0293	3.0293	2.324	0.264081	0.473013	0.23671	0.3549	0.3549	0.2641	81.5385	58.4615	70.7692	87.6923	87.6923	81.5385	7.6923	12.3077	15.3846	3.0769	3.0769	7.6923
1	1.9767	1.58	2.134	2.1806	2.1683	1.7413	-0.694984	-0.536665	-0.47499	-0.4517	-0.2425	-0.3682	95.3846	90.7692	93.8462	93.8462	90.7692	89.2308	38.4615	40	27.6923	26.1538	20	30.7692
1	1.5039	1.6189	1.4792	2.6406	2.525	2.7706	0.335296	0.350315	0.280482	0.3631	0.4209	0.298	66.1538	67.6923	67.6923	83.0769	80	86.1538	13.8462	12.3077	15.3846	4.6154	4.6154	4.6154
1	0.9259	0.5132	0.5911	1.8464	1.4596	1.141	-0.129058	-0.160053	-0.121125	-0.2365	-0.2274	-0.0681	72.3077	66.1538	66.1538	87.6923	83.0769	73.8462	36.9231	46.1538	43.0769	24.6154	30.7692	30.7692
1	1.76	1.4922	1.5227	1.9476	1.7958	1.8617	-0.546093	-0.492774	-0.780635	0.1859	0	-0.0892	92.3077	89.2308	93.8462	78.4615	81.5385	84.6154	36.9231	40	50.7692	12.3077	18.4615	20
1	1.9587	1.6556	2.0181	2.4992	2.37	2.3833	-0.56266	-0.411114	-0.417035	0.2924	0.4984	0.2344	93.8462	89.2308	92.3077	83.0769	75.3846	83.0769	33.8462	33.8462	27.6923	6.1538	4.6154	7.6923
1	1.3883	1.5283	1.5779	2.8522	2.9222	2.3468	-0.147483	-0.077489	0.052653	0	-0.2222	-0.1533	80	80	76.9231	92.3077	95.3846	90.7692	29.2308	24.6154	20	7.6923	10.7692	15.3846
1	3.1173	2.23	2.1858	3.8434	3.4867	2.7017	0.601417	0.568346	0.590473	0.2383	0.4167	0.1911	83.0769	70.7692	69.2308	95.3846	90.7692	87.6923	1.5385	4.6154	4.6154	1.5385	1.5385	6.1538
1	3.1801	2.7112	3.1173	3.1963	3.1963	2.9681	0.569984	0.513993	0.601417	0.2715	0.2715	0.058	84.6154	80	83.0769	90.7692	90.7692	92.3077	1.5385	3.0769	1.5385	3.0769	3.0769	6.1538
1	1.4841	1.2486	1.773	3.0017	2.9479	2.7112	0.799932	0.917684	0.983083	0.6592	0.6861	0.514	47.6923	38.4615	46.1538	80	78.4615	80	6.1538	6.1538	3.0769	1.5385	1.5385	3.0769
1	1.7259	1.5039	1.698	2.063	2.6406	2.0133	0.224324	0.335296	0.389891	0.2952	0.3631	0.32	73.8462	66.1538	67.6923	76.9231	83.0769	75.3846	13.8462	13.8462	10.7692	9.2308	4.6154	9.2308
2	1.6396	1.4815	1.1984	2.0712	1.9237	1.5975	1.257002	0.76706	0.614929	1.0377	0.8527	0.7082	35.9375	50	50	53.125	56.25	54.6875	1.5625	6.25	10.9375	1.5625	3.125	6.25
2	1.2	1.0842	1.243	1.6087	1.1656	1.515	0.535968	0.594763	0.678593	0.838	0.7179	0.5404	53.125	48.4375	48.4375	50	45.3125	59.375	12.5	12.5	9.375	4.6875	9.375	9.375
2	0.6338	0.4638	0.6421	1.2866	1.1303	1.2776	0.68506	0.7717	0.819563	0.4202	0.4996	0.4965	35.9375	29.6875	31.25	59.375	53.125	56.25	15.625	15.625	12.5	14.0625	14.0625	12.5
2	1.1218	0.8611	1.1755	1.9773	1.9289	2.247	0.226992	0.256113	0.253865	0.0314	0.1228	0.0362	63.0769	56.9231	63.0769	83.0769	80	86.1538	21.5385	24.6154	20	15.3846	13.8462	12.3077
2	2.4616	2.0583	2.3299	2.6406	2.1624	2.4462	0.6388	0.654196	0.377055	0.3631	0.3449	0.203	72.3077	64.6154	78.4615	83.0769	76.9231	84.6154	3.0769	4.6154	6.1538	4.6154	7.6923	7.6923
2	2.4939	1.801	2.2863	3.0293	2.7112	2.1073	0.913077	0.52556	0.726471	0.3549	0.514	0.0336	63.0769	64.6154	66.1538	87.6923	80	84.6154	1.5385	7.6923	3.0769	3.0769	3.0769	13.8462
2	2.372	2.0181	2.3468	3.3989	3.0017	3.5861	0.683602	0.417035	0.153301	0.4606	0.6592	0.367	69.2308	72.3077	84.6154	89.2308	80	92.3077	3.0769	7.6923	9.2308	1.5385	1.5385	1.5385
2	2.5813	2.1806	2.6575	3.702	4.0297	3.553	0.392717	0.451688	0.540865	-0.309	-0.1452	0.0931	81.5385	73.8462	78.4615	98.4615	98.4615	95.3846	4.6154	6.1538	3.0769	6.1538	3.0769	3.0769
2	1.0333	1.2617	1.0333	2.3299	2.1806	2.2286	0.381265	0.456421	0.381265	0.3771	0.4517	0.4277	55.3846	56.9231	55.3846	78.4615	73.8462	75.3846	18.4615	13.8462	18.4615	6.1538	6.1538	6.1538
2	3.0017	2.9479	2.7112	3.1173	3.1173	2.7521	0.659212	0.686084	0.513993	0.6014	0.6014	0.784	80	78.4615	80	83.0769	83.0769	72.3077	1.5385	1.5385	3.0769	1.5385	1.5385	1.5385
2	3.1963	3.01	3.4867	3.702	3.0293	3.1085	0.271465	0.178335	0.416683	0.309	0.3549	0.3154	90.7692	90.7692	90.7692	93.8462	87.6923	89.2308	3.0769	4.6154	1.5385	1.5385	3.0769	3.0769
2	2.322	2.2286	1.8309	2.9479	2.9569	3.5861	0.522369	0.427672	0.323444	0.6861	0.3912	0.367	73.8462	75.3846	72.3077	78.4615	86.1538	92.3077	4.6154	6.1538	10.7692	1.5385	3.0769	1.5385
3	1.8576	1.4078	1.7228	1.8359	2.3076	1.4364	0.061422	0.229003	0.348225	0.587	0.9176	0.5804	81.25	68.75	70.3125	64.0625	62.5	56.25	15.625	17.1875	10.9375	6.25	1.5625	9.375
3	1.2471	1.3168	1.5573	1.1598	0.9657	0.9466	0.440208	0.476625	0.215429	0.6345	0.4538	0.4044	57.8125	57.8125	71.875	48.4375	51.5625	53.125	14.0625	12.5	15.625	10.9375	17.1875	18.75
3	1.1996	0.6664	0.8503	1.1029	0.908	1.2387	1.220932	0.972055	0.975603	0.325	0.424	0.5163	28.125	26.5625	29.6875	59.375	51.5625	54.6875	3.125	9.375	7.8125	18.75	18.75	12.5
3	1.0531	1.2198	0.968	0.7547	0.4839	0.8893	0.538758	0.787554	0.818325	0.6236	0.8283	0.6938	50	43.75	37.5	40.625	28.125	40.625	14.0625	7.8125	9.375	15.625	14.0625	12.5
3	1.2481	0.7547	0.8196	2.0326	1.7951	1.6756	0.885661	0.623596	0.657359	1.0573	0.6077	0.6685	40.625	40.625	40.625	51.5625	62.5	57.8125	6.25	15.625	14.0625	1.5625	6.25	6.25
3	2.5813	2.1806	2.6575	3.702	3.0293	3.1085	0.392717	0.451688	0.540865	0.309	0.3549	0.3154	81.5385	73.8462	78.4615	93.8462	87.6923	89.2308	4.6154	6.1538	3.0769	1.5385	3.0769	3.0769
3	2.1683	1.6339	2.134	1.8551	1.5897	1.9255	-0.242528	-0.270301	-0.47499	-0.0296	-0.2924	-0.2761	90.7692	86.1538	93.8462	83.0769	86.1538	89.2308	20	29.2308	27.6923	18.4615	30.7692	24.6154
3	2.0583	2.23	2.7987	1.9767	1.5404	2.005	0.654196	0.568346	0.760717	0.695	0.5565	0.8671	64.6154	70.7692	73.8462	61.5385	58.4615	55.3846	4.6154	4.6154	1.5385	4.6154	9.2308	3.0769
3	2.4462	2.4139	2.3468	1.4232	1.1405	1.8971	0.203	0.11971	0.153301	-0.6151	-0.5895	-0.7348	84.6154	86.1538	84.6154	90.7692	87.6923	95.3846	7.6923	9.2308	9.2308	46.1538	50.7692	41.5385
3	2.117	2.0577	1.5958	3.1173	3.1173	2.7521	0.101266	0.130913	0.1593	0.6014	0.6014	0.784	83.0769	81.5385	73.8462	83.0769	83.0769	72.3077	12.3077	12.3077	16.9231	1.5385	1.5385	1.5385
3	1.8775	1.9187	2.37	3.1801	2.7112	3.1173	0.300142	0.367335	0.498353	0.57	0.514	0.6014	73.8462	72.3077	75.3846	84.6154	80	83.0769	10.7692	9.2308	4.6154	1.5385	3.0769	1.5385
3	1.5226	1.2563	1.0645	2.5133	2.4139	2.7112	0.664759	0.531592	0.706655	0.1694	0.1197	0.514	53.8462	53.8462	43.0769	86.1538	86.1538	80	7.6923	12.3077	10.7692	7.6923	9.2308	3.0769
